# Supplementary material for: Screening of Anisakis-Related Allergies and Associated Factors in a Mediterranean Community Characterized by High Seafood Consumption
Source: Foods. 2024 Sep 5;13(17):2821. doi: 10.3390/foods13172821 (PMC11395279; doi:10.3390/foods13172821)
Supplement: Supplementary file 1 [file foods-13-02821-s001.zip]

Archive with 1 entries (1 files):
- foods-3159908-supplementary.pdf
